# Supplementary material for: RiboMicrobe: An Integrated Translatome Atlas for Microorganism
Source: Adv Sci (Weinh). 2025 Oct 13;12(48):e09877. doi: 10.1002/advs.202509877 (PMC12752654; doi:10.1002/advs.202509877)
Supplement: Supplementary file 1 — Supplemental Figures S1–S11 [file ADVS-12-e09877-s001.zip]

Archive with 11 entries (11 files):
- re_Figure S7.pdf
- re_Figure S8.pdf
- re_Figure S9.pdf
- re_Figure S10.pdf
- re_Figure S11.pdf
- Figure S2.pdf
- Figure S3.pdf
- Figure S4.pdf
- Figure S5.pdf
- Figure S6.pdf
- re_Figure S1.pdf
