# Supplementary material for: RiboMicrobe: An Integrated Translatome Atlas for Microorganism
Source: Adv Sci (Weinh). 2025 Oct 13;12(48):e09877. doi: 10.1002/advs.202509877 (PMC12752654; doi:10.1002/advs.202509877)
Supplement: Supplementary file 2 — Supplemental Table S1–S6 [file ADVS-12-e09877-s002.zip]

Archive with 6 entries (6 files):
- re_Table S5.docx
- re_Table S6.docx
- Table S1.docx
- Table S2.docx
- re_Table S3.docx
- re_Table S4.docx
